# Supplementary material for: Determination of French influenza outbreaks periods between 1985 and 2011 through a web-based Delphi method
Source: BMC Med Inform Decis Mak. 2013 Dec 24;13:138. doi: 10.1186/1472-6947-13-138 (PMC3898022; doi:10.1186/1472-6947-13-138)
Supplement: Additional file 2 — Summary of the results, at the last round where each graph was presented. In the first column, in bold appear the years of the graphs with a high level of consensus for the starting and ending bounds. In the 6th and 10th columns, in bold appear the bounds with a high level of consensus. All data used for building the graphs shown during this Delphi can be downloaded on the website of the French Sentinelles Network (http://websenti.u707.jussieu.fr/sentiweb/?page=database) and the website of Flunet (http://apps.who.int/globalatlas/dataQuery/default.asp). * Graphs not shown at round three. [file 1472-6947-13-138-S2.xls]

## Sheet: Feuil1
Influenza season	Virological data on the graph	Starting mode (in ISO week number)	Median (in ISO week number)	Interquartile range starting (in weeks)	Nb of experts that gave the starting mode +/- 1 week (%)	Ending mode (in ISO week number)	Median ending (in ISO week number)	Interquartile range ending (in weeks)	Nb of experts that gave the ending mode +/- 1 week (%)
Main analysis
1985 - 1986	No	1	1	3	35 (68.6)	13	13	1	48 (94.1)
1986 - 1987 *	No	3	2	6	33 (61.1)	10	11	6	32 (59.3)
1987 - 1988	No	8	8	1	43 (86.0)	15	15	1	42 (84.0)
1988 - 1989 *	No	46	46	1.75	52 (96.3)	2	2	1	44 (81.5)
1989 - 1990 *	No	48	48	1	51 (94.4)	7	7	0	53 (98.1)
1990 - 1991 *	No	4	4	1	45 (83.3)	11	11	3	37 (68.5)
1991 - 1992 *	No	49	48.5	1	44 (81.5)	7	7	2	38 (70.4)
1992 - 1993	No	1	1	2	34 (66.7)	13	14	2.5	22 (43.1)
1993 - 1994 *	No	46	46	0	52 (96.3)	1	1	1	47 (87.0)
1994 - 1995	No	10	10	0	44 (88.0)	18	18	0.75	45 (90.0)
1995 - 1996 *	No	46	46	1	54 (100.0)	2	3	1	42 (77.8)
1996 - 1997 *	No	47	47	1	50 (92.6)	4	6	4	25 (46.3)
1997 - 1998 *	No	6	5	1	41 (75.9)	18	18	1	47 (87.0)
1998 - 1999	Yes	2	53	4	23 (45.1)	11	13	3	25 (49.0)
1999 - 2000 *	Yes	48	48	1	43 (79.6)	7	7	0	45 (83.3)
2000 - 2001	Yes	49	49	0.5	40 (78.4)	9	10	7	26 (51.0)
2001 - 2002 *	Yes	1	1	1	47 (87.0)	9	9	1	43 (79.6)
2002 - 2003	Yes	4	3	1	39 (79.6)	17	17	0	47 (95.9)
2003 - 2004 *	Yes	44	44	1	40 (75.5)	2	2	1	45 (84.9)
2004 - 2005 *	Yes	2	2	1	43 (78.2)	15	14	3	30 (54.5)
2005 - 2006 *	Yes	3	3	1	46 (85.2)	14	14	1	44 (81.5)
2006 - 2007	Yes	3	2	3	33 (66.0)	10	10	0	46 (92.0)
2007 - 2008	Yes	51	51	0.5	42 (82.3)	11	11	4	29 (56.9)
2008 - 2009	Yes	51	51	1	43 (84.3)	9	9	6	34 (66.7)
2009 - 2010	Yes	43	43	2	36 (73.5)	1	1	0	44 (89.8)
2010 - 2011 *	Yes	49	49	1	42 (77.8)	10	10	1	36 (66.7)
Full duplicate
1999 - 2000 *	Yes	48	48	1	44 (81.5)	7	7	0.75	47 (87.0)
Partial duplicates
1998 - 1999	No	53	51	3	20 (39.2)	12	12	0.5	44 (86.3)
2005 - 2006 *	No	3	3	1	44 (83.0)	14	14	1	42 (79.2)
2006 - 2007 *	No	3	1.5	4	27 (50.0)	10	10	0	48 (88.9)
2007 - 2008	No	51	51	0	45 (88.2)	11	11	3	34 (66.7)
2010 - 2011 *	No	49	49	1.75	42 (77.8)	10	10	1	39 (72.2)
